# Supplementary material for: Metabolic Profiling of CHO Cells during the Production of Biotherapeutics
Source: Cells. 2022 Jun 15;11(12):1929. doi: 10.3390/cells11121929 (PMC9221972; doi:10.3390/cells11121929)
Supplement: Supplementary file 1 [file cells-11-01929-s001.zip]

Archive with 1 entries (1 files):
- cells-1733941-supplementary.xlsx
