# Supplementary material for: Metabolic Profiling of CHO Cells during the Production of Biotherapeutics
Source: Cells. 2022 Jun 15;11(12):1929. doi: 10.3390/cells11121929 (PMC9221972; doi:10.3390/cells11121929)
Supplement: Supplementary file 1 [file cells-11-01929-s001.zip › cells-1733941-supplementary.xlsx]

## Sheet: Table S1
Supplementary Table S1. Comparison of metabolomics studies of CHO cells.
CE: Capillary electrophoresis, GC: Gas chromatography, HiPDOG: High-end pH-controlled delivery of glucose, IGF-1: Insulin-like growth factor one, LC: Liquid chromatography, MS: Mass spectroscopy, NMR: Nuclear magnetic Resonance.
Reference	Method	Cell line	Suspension/Adherent	Culture conditions	Metabolomics methodology	Extra/intracellular analysis	Recombinant protein produced	Media used	Growth phase studied
[12]	Metabolomics	CHO	Suspension	Fed-batch	LC/MS	Extracellular	mAb (IgG)	In-house proprietary protein-free chemically defined medium and protein-free chemically defined medium formulated from a 20xDMEM/F12 concentrate	Exponential, fed-batch stationary and decline
[23]	Metabolomics	CHO	Suspension	Fed-batch	GC/MS and LC/MS	Extracellular and intracellular	mAb	Chemically defined media	Exponential, fed-batch stationary and decline
[20]	Metabolomics	CHO and CHO MDH II	Suspension	Fed-batch	LC/MS	Extracellular	mAb	In-house proprietary protein-free chemically defined medium (PFCDM)	Exponential, fed-batch stationary and decline
[24]	Metabolomics	CHO	Suspension	Fed-batch	NMR	Extracellular and intracellular	Recombinant fusion protein	Proprietary serum-free media	Exponential
[25]	Metabolomics	CHO	Suspension	Fed-batch	LC/MS	Extracellular	mAb	In-house proprietary protein-free chemically defined medium	Exponential, fed-batch stationary and decline
[16]	Metabolomics	CHO	Suspension	Batch and fed-batch	GC/MS	Extracellular and intracellular	mAb (recombinant IgG4)	CD-OptiCHO	Exponential, stationary and decline
[26]	Metabolomics	CHO	Suspension	Batch	LC/MS and LC-MS/MS	Intracellular	mAb (IgG against Rhesus D antigen)	1:1 mixture of HyQ PF-CHO and CD CHO, supplemented with 250 or 500 nmol/L MTX, 1 g/L sodium bicarbonate, 4 mM L-glutamine, 0.05% Pluronic F-68, and 0.1 mM sodium hypoxanthine/0.016 mM thymidine	Exponential
[27]	Metabolomics	CHO	Suspension	Fed-batch	GC/MS and LC/MS/MS	Extracellular and Intracellular	mAb	In-house proprietary chemically-defined feed medium (50 g/L glucose). Addition of high or low copper concentration	Exponential and fed-batch stationary
[17]	Metabolomics	CHO	Suspension	Fed-batch	LC/MS	Extracellular and Intracellular	mAb (IgG against Rhesus D antigen)	1:1 mixture of HyQ PF-CHO and CD CHO supplemented with 6mM L-glutamine and 0.05% Pluronic1 F-68, 250 nM MTX	Exponential and fed-batch stationary
[28]	Metabolomics	CHO	Suspension	Fed-batch	LC/MS	Intracellular	Protein	CD CHO supplemented	Exponential, fed-batch stationary and decline
[29]	Metabolomics	CHO-K1	Adherent	Batch	GC/MS	Extracellular	IGF-1	RPMI 1640 or Ham's F-12	Exponential, stationary and decline
[30]	Metabolomics	CHO	Suspension	Batch and fed-batch	GC/MS	Extracellular and intracellular	No recombinant protein production	CD CHO (6.5 g/L glucose) with 25 µM MSX (batch) and, glucose-free CD-CHO media supplemented with 25 M MSX and 3 g/L glucose (fed-batch)	Exponential, stationary and decline
[31]	Metabolomics	CHO-DP12	Suspension	Batch	LC/MS and GC-MS	Intracellular	mAb (IgG1)	TC42 media supplemented with 4 mM glutamine and 200 nM MTX	Exponential, stationary and decline
[14]	Metabolomics	CHO LB01	Suspension	Batch and fed-batch	GC/MS	Extracellular and intracellular	mAb (IgG4)	CD-OptiCHO and CHO CD EfficientFeed A and B	Exponential, stationary and decline
[32]	Metabolomics	CHO HcD6	Suspension	Batch	CE/MS	Intracellular	mAb (IgG)	Serum-free TOp2 medium supplemented with 8 mM L-glutamine and 15 mg/mL puromycin	Exponential, stationary and decline
[33]	Metabolomics	CHO DG44	Suspension	Fed-batch	LC-MS/MS	Intracellular	mAb	Proprietary serum-free media with high and low copper concentrations	Exponential, fed-batch stationary and decline
[15]	Metabolomics	CHO	Suspension	Perfusion	MALDI-TOF-MS/MS	Intracellular	mAb (IgG1)	Chemically defined media	Exponential and perfusion stationary
[21]	Metabolomics	CHO	Suspension	Fed-batch (HiPDOG)	LC-MS and GC-MS and NMR	Extracellular	mAb	Proprietary medium	Exponential, fed-batch stationary and decline
[34]	Metabolomics	CHO	Suspension	Fed-batch and perfusion	LC/MS	Extracellular	mAb (IgG1)	IS CHO CD XP media	Fed-batch/perfusion stationary
[35]	Metabolomics	CHO	Suspension	Fed-batch	LC/MS	Extracellular and Intracellular	mAb	Not specified	Exponential, fed-batch stationary and decline
[36]	Metabolomics	CHO	Suspension	Fed-batch	LC/MS	Intracellular	mAb	Not specified	Exponential, fed-batch stationary and decline
[22]	Metabolomics	CHO	Suspension	Fed-batch	LC/MS	Extracellular	mAb (IgG)	Serum-free, chemically defined proprietary basal and feed media	Exponential, fed-batch stationary and decline
[37]	Metabolomics	CHO	Suspension	Batch	GC/MS	Extracellular	mAb (IgG1) + protein	CD CHO supplemented	Exponential, stationary and decline
[38]	MFA	CHO	Suspension	Perfusion	NMR	Intracellular	Not indicated	Proprietary medium (7 g/L glucose and 7 mM glutamine)	Perfusion stationary
[11]	MFA	CHO-K1	Adherent	Fed-batch	GC/MS	Extracellular and intracellular	No protein recombinant production	DMEM supplemented with 10% FBS and 1% penicillin-streptomycin	Exponential and fed-batch stationary
[13]	MFA	CHO SF18	Suspension	Fed-batch	GC/MS and LC/MS/MS	Intracellular	mAb	Proprietary media (amino acids, vitamins, trace minerals, salts, buffers)	Fed-batch stationary
[39]	MFA	CHO	Suspension	Batch + Fed-batch	H-NMR	Extracellular	mAb (IgG4)	CD CHO chemically defined media	Exponential, fed-batch stationary and decline
[19]	MFA	CHO	Suspension	Fed-Batch	GC/MS	Extracellular	mAb	Serum-free proprietary medium, chemically defined	Exponential and fed-batch stationary
[40]	MFA	CHO	Suspension	Fed-batch	LC/MS	Extracellular	Inducible expression of mAb	SFM4CHO media supplemented with 4 mM glutamine, 25 mM glucose and 0.05 mg/ml dextran sulphate	Continuous exponential
[18]	MFA	CHO	Suspension	Fed-batch	GC/MS	Intracellular	mAb	Serum-free proprietary media	Exponential, fed-batch stationary and decline
[41]	MFA	CHO-K1	Adherent	Fed-batch	GC/MS	Extracellular and intracellular	No protein recombinant production	DMEM supplemented with 10% FBS and 1% penicillin-streptomycin	Exponential and fed-batch stationary
[42]	MFA	CHO-K1	Suspension	Batch	H-NMR	Extracellular	mAb (IgG4)	CD CHO supplemented	Exponential, stationary and decline
[43]	MFA	CHO-K1	Suspension	Batch	GC/MS	Extracellular	Not indicated	TC-42	Exponential
[44]	MFA	CHO	Suspension	Fed-batch	LC/MS	Extracellular and intracellular	mAb	SFM4CHO	Fed-batch stationary
[45]	MFA	CHO-S	Suspension	Batch	GC/MS	Intracellular	No protein recombinant production	CD CHO supplemented with 50 mM glucose and 4 mM glutamine	Exponential and stationary
[46]	MFA	CHO	Suspension	Fed-Batch	GC/MS	Intracellular	Not indicated	Proprietary chemically-defined medium	Fed-batch stationary
[47]	MFA	CHO-K1	Adherent	Fed-Batch	GC-MS	Intracellular	No protein recombinant production	DMEM supplemented with 10% FBS and 1% penicillin-streptomycin	Exponential and fed-batch stationary
[48]	MFA	CHO	Suspension	Fed-Batch	GC/MS	Intracellular	Not indicated	CD CHO	Fed-batch stationary
[49]	MFA	CHO-K1SV	Suspension	Fed-Batch	GC/MS	Intracellular	mAb (IgG)	Not indicated	Exponential
[50]	MFA	CHO DP12	Suspension	Fed-Batch	LC/MS/MS	Intracellular	mAb (IgG1)	TC-42 supplemented with 42 nM glucose, 6 nM glutamine and 200 nM methotrexate	Exponential and fed-batch stationary
[51]	MFA	CHO DP12	Suspension	Batch	LC/MS	Intracellular	mAb (IgG1)	TC-42 supplemented with 4 nM glutamine and 200nM methotrexate	Exponential and stationary
[52]	MFA	CHO DP12	Suspension	Fed-Batch	LC/MS	Intracellular	mAb (IgG1)	TC-42 supplemented with 42 nM glucose, 6 nM glutamine and 200 nM methotrexate	Exponential
[53]	MFA	CHO-K1 derived	Suspension	Fed-batch	GC/MS and LC/MS	Intracellular	mAb	Proprietary chemically-defined medium	Exponential
